# Supplementary material for: Does provision of antenatal care in Southern Asia improve neonatal survival? A systematic review and meta-analysis
Source: AJOG Glob Rep. 2022 Nov 7;2(4):100128. doi: 10.1016/j.xagr.2022.100128 (PMC9720596; doi:10.1016/j.xagr.2022.100128)
Supplement: Supplementary file 1 [file mmc1.zip]

Archive with 1 entries (1 files):
- mmc1.eps
